# Supplementary material for: Agriculture development and CO2 emissions nexus in Saudi Arabia
Source: PLoS One. 2019 Dec 2;14(12):e0225865. doi: 10.1371/journal.pone.0225865 (PMC6886762; doi:10.1371/journal.pone.0225865)
Supplement: S1 File — (XLSX) [file pone.0225865.s001.xlsx]

## Sheet: Sheet1
Years	CO2 emissions (metric tons per capita)	GDP per capita (constant LCU)	Energy use (kg of oil equivalent per capita)	Agriculture, value added (% of GDP)
1971	9.80312	95689.4	1206.05	3.30056
1972	11.0018	112243	977.618	2.81606
1973	14.1697	132726	1077.27	2.1984
1974	13.9941	146720	1146.44	0.835525
1975	11.2181	126976	1180.41	0.928706
1976	12.9883	142144	1300.45	0.791361
1977	14.3564	144590	1379.56	1.17237
1978	13.2644	129965	1967.69	1.53736
1979	15.0481	137537	2445.6	1.22387
1980	17.3916	136943	3192.87	0.986333
1981	16.9285	131173	4081.19	1.00342
1982	14.3094	97567.4	4291.36	1.59365
1983	13.6903	76922.9	4406.54	2.16071
1984	12.4722	69101.3	3660.76	2.75644
1985	13.0906	59005.3	3487.24	3.66419
1986	14.7724	65659	3312.82	4.92547
1987	13.1289	58532.8	3781.05	5.7059
1988	13.3653	63455.8	4148.77	6.32188
1989	12.9309	60729.4	3990.99	6.34338
1990	11.3802	67510.3	3552.71	5.70728
1991	15.8745	75151.9	4002.95	5.43281
1992	16.43	75850.7	4426.46	5.6068
1993	17.5713	72801.7	4471.45	6.06951
1994	16.8183	71404	4588.95	6.14958
1995	12.5514	69933.2	4510.42	5.88615
1996	13.5248	70292.9	4728.23	5.41274
1997	11.086	69706.1	4422.54	5.37381
1998	10.4454	70363.4	4623.7	6.15925
1999	11.1587	66340.9	4611.62	5.67955
2000	14.3003	68487.1	4712.74	4.92105
2001	13.9514	65945.2	4715.13	5.17121
2002	14.9001	62322.9	5078.5	5.07734
2003	14.5091	67331.1	4990.77	4.50451
2004	17.0406	70585.2	5157.48	3.90113
2005	16.6338	72409.9	5126.34	3.22083
2006	17.6065	72392.1	5525.02	2.94858
2007	15.356	71760.6	5556.71	2.77016
2008	16.583	74222.7	6034.52	2.31685
2009	17.5896	70729.2	6250.33	2.85411
2010	18.9053	72223.5	6763.34	2.64028
2011	17.7023	77158.1	6307.89	2.17143
2012	19.4195	78961.3	6888.07	2.07935
2013	18.0684	78768.8	6417.92	2.15731
2014	19.5293	79438	6937.23	2.22698
Source: WDI, World Bank
